# Supplementary material for: Antifatigue Effects of Panax ginseng C.A. Meyer: A Randomised, Double-Blind, Placebo-Controlled Trial
Source: PLoS One. 2013 Apr 17;8(4):e61271. doi: 10.1371/journal.pone.0061271 (PMC3629193; doi:10.1371/journal.pone.0061271)
Supplement: Checklist S1 — CONSORT checklist. (ZIP) [file pone.0061271.s001.zip]

Archive with 1 entries (1 files):
- CONSORT Checklist.docx
